# Supplementary material for: Construction and validation of a fatty acid metabolism risk signature for predicting prognosis in acute myeloid leukemia
Source: BMC Genom Data. 2022 Dec 22;23:85. doi: 10.1186/s12863-022-01099-x (PMC9784255; doi:10.1186/s12863-022-01099-x)
Supplement: Supplementary file 2 — Additional file 2: Supplementary Table 1. The prognostic value of fatty acid metabolism-related genes. [file 12863_2022_1099_MOESM2_ESM.xlsx]

## Sheet: 工作表1
Supplementary table 1 The prognostic value of fatty acid metabolism-related genes
colname	coxph	HR	low95	high95	p-value	z-score
pvalue2	SLC25A1	1.34905	1.05765	1.72074	0.0158903	2.41143
pvalue2	FAAH2	0.788672	0.442015	1.4072	0.421611	-0.803629
pvalue2	MID1IP1	0.835051	0.609876	1.14336	0.260872	-1.12433
pvalue2	PECR	1.06375	0.832295	1.35958	0.621545	0.493662
pvalue2	ADH7	5.63073e-15	1.83896e-48	1.72408e+19	0.404263	-0.834032
pvalue2	ADH6	0.618643	0.238432	1.60515	0.32355	-0.987189
pvalue2	ADH5	0.595645	0.32256	1.09993	0.0978012	-1.65561
pvalue2	ADH4	0.50695	0.13175	1.95066	0.323099	-0.98811
pvalue2	ACOT11	0.853217	0.680942	1.06908	0.16774	-1.3795
pvalue2	CYP4F12	1.34429	0.545334	3.31378	0.520399	0.642731
pvalue2	CYP4F11	0.559862	0.352801	0.888447	0.0138171	-2.46198
pvalue2	ACAT1	1.10949	0.798112	1.54235	0.53644	0.618206
pvalue2	ACAT2	1.65367	0.935219	2.92405	0.0836913	1.72966
pvalue2	HADH	1.35985	0.93105	1.98613	0.111761	1.59033
pvalue2	ACOX2	1.24063	0.952043	1.6167	0.110452	1.59616
pvalue2	PRKAA2	0.393921	0.0383119	4.05028	0.433321	-0.783522
pvalue2	CYP2B6	6.50811e-05	8.18409e-14	51753.4	0.356574	-0.921914
pvalue2	ALOX12B	1.12564	0.672082	1.88528	0.652868	0.449782
pvalue2	PPT1	1.14908	0.838578	1.57455	0.387259	0.8646
pvalue2	DPEP3	1.13314	0.958155	1.34008	0.144156	1.46049
pvalue2	CYP8B1	0.290738	0.0104633	8.07859	0.466442	-0.728281
pvalue2	MORC2	1.59623	0.857824	2.97024	0.139957	1.47595
pvalue2	ACBD7	0.951483	0.599334	1.51054	0.832969	-0.210896
pvalue2	ACBD6	0.847248	0.464508	1.54536	0.588809	-0.540563
pvalue2	ACBD5	0.514762	0.260366	1.01772	0.0562038	-1.90945
pvalue2	ACBD4	1.62917	1.01676	2.61045	0.0424528	2.02905
pvalue2	NUDT19	0.970128	0.66606	1.41301	0.874407	-0.158064
pvalue2	ACOT8	1.27686	0.666554	2.44598	0.461171	0.736919
pvalue2	ACOT6	0.964743	0.578102	1.60997	0.890735	-0.137374
pvalue2	ACOT7	1.71191	1.24932	2.34577	0.000822841	3.34499
pvalue2	ACOT4	1.29742	0.984639	1.70955	0.0643173	1.84997
pvalue2	ACOT2	1.62158	1.11028	2.36832	0.0123742	2.50129
pvalue2	ACOT1	2.2363	1.17882	4.24243	0.0137576	2.46353
pvalue2	GGT5	0.998449	0.857294	1.16285	0.984078	-0.0199569
pvalue2	ACACA	1.01473	0.678262	1.5181	0.943296	0.0711278
pvalue2	ACACB	0.844552	0.652852	1.09254	0.19838	-1.28618
pvalue2	GGT1	1.22519	0.990026	1.51621	0.0617929	1.86778
pvalue2	PTGES	1.4332	0.824643	2.49087	0.201861	1.27627
pvalue2	ACOT13	0.619038	0.386694	0.990985	0.0457507	-1.99769
pvalue2	ELOVL6	1.08153	0.896978	1.30405	0.411634	0.821022
pvalue2	ACAA2	0.998192	0.716881	1.38989	0.991452	-0.0107138
pvalue2	ACAA1	1.20238	0.783061	1.84623	0.399612	0.842314
pvalue2	ELOVL5	0.989778	0.758631	1.29135	0.939643	-0.0757181
pvalue2	PLA2G4A	1.60566	1.29089	1.9972	2.10563e-05	4.25339
pvalue2	SLC25A17	1.02841	0.559632	1.88987	0.928093	0.090245
pvalue2	HSD17B8	1.06559	0.745245	1.52362	0.727687	0.348204
pvalue2	MMAA	1.03244	0.592733	1.79833	0.910227	0.112753
pvalue2	TECR	1.28401	0.850271	1.939	0.23456	1.18869
pvalue2	PHYH	1.0168	0.692273	1.49347	0.932291	0.0849624
pvalue2	PRKAG2	0.554874	0.332769	0.925221	0.0239518	-2.2579
pvalue2	CYP2F1	0.872163	0.273591	2.78031	0.817131	-0.231237
pvalue2	ACOX3	1.3544	0.662974	2.76693	0.405243	0.832293
pvalue2	ACLY	1.34394	0.698143	2.58711	0.376358	0.884627
pvalue2	ALDH3A2	1.09177	0.86761	1.37385	0.453969	0.748814
pvalue2	ACOXL	4.13995	0.993035	17.2594	0.0511322	1.95037
pvalue2	CYP2D6	1.00311	0.68967	1.45899	0.987059	0.0162196
pvalue2	OLAH	1.30013	1.03514	1.63295	0.0240114	2.25695
pvalue2	PTGS2	1.07615	0.930469	1.24465	0.3227	0.988924
pvalue2	MLYCD	0.336302	0.198461	0.569881	5.12928e-05	-4.04966
pvalue2	ALDH1B1	1.04978	0.735721	1.4979	0.788815	0.26785
pvalue2	MECR	1.03306	0.598847	1.78213	0.90692	0.116925
pvalue2	SLC27A3	0.972459	0.763237	1.23903	0.821248	-0.22594
pvalue2	SLC27A2	0.810569	0.662524	0.991694	0.041249	-2.04102
pvalue2	BAAT	0.16711	0.00062692	44.5442	0.530141	-0.627791
pvalue2	CRAT	1.24419	0.951053	1.62767	0.110969	1.59385
pvalue2	ACOX1	0.608156	0.315654	1.17171	0.137183	-1.48636
pvalue2	CYP1B1	1.07192	0.929707	1.23589	0.33889	0.956362
pvalue2	EPHX2	1.25681	0.929256	1.69981	0.137888	1.4837
pvalue2	THRSP	0.420981	0.153865	1.15182	0.0920422	-1.68472
pvalue2	TECRL	0.0644261	9.96825e-28	4.16394e+24	0.927941	-0.0904361
pvalue2	HPGDS	0.945651	0.859199	1.0408	0.253281	-1.14242
pvalue2	FADS1	1.44439	1.09527	1.90477	0.00919714	2.60464
pvalue2	FADS2	1.21008	0.981495	1.49191	0.0742436	1.78511
pvalue2	ACAD10	0.691393	0.368926	1.29572	0.249496	-1.15158
pvalue2	ACAD11	0.867667	0.618906	1.21641	0.410245	-0.823463
pvalue2	AWAT1	0.818362	0.258807	2.58771	0.732901	-0.341269
pvalue2	LTC4S	0.87412	0.744272	1.02662	0.101059	-1.63974
pvalue2	PTGR1	0.822242	0.638365	1.05908	0.12965	-1.51548
pvalue2	PTGR2	0.749707	0.533607	1.05332	0.0968101	-1.66052
pvalue2	PON1	1.59141	0.549311	4.61046	0.391946	0.856093
pvalue2	PON2	0.956698	0.82689	1.10688	0.551835	-0.595013
pvalue2	CPT1B	1.59266	1.12788	2.24897	0.00820554	2.64349
pvalue2	HSD17B3	1.65491	0.909196	3.01225	0.0992604	1.64845
pvalue2	ACSBG1	1.19841	0.922248	1.55727	0.175635	1.35432
pvalue2	ACSBG2	0.741592	0.329335	1.6699	0.470385	-0.721854
pvalue2	CYP4A11	3.1928e+06	0.193827	5.25932e+13	0.0773227	1.76644
pvalue2	CYP2J2	1.32924	0.813432	2.17214	0.256014	1.13586
pvalue2	CROT	0.902656	0.591664	1.37711	0.634642	-0.475203
pvalue2	AKR1C3	1.17415	0.992529	1.389	0.0611381	1.8725
pvalue2	ALDH2	1.04802	0.916761	1.19808	0.492061	0.687034
pvalue2	ADH1B	2.22877	0.873863	5.68442	0.0934029	1.67771
pvalue2	ADH1A	0.448239	0.150819	1.33218	0.148774	-1.44387
pvalue2	MAPKAPK2	1.50282	1.10616	2.04171	0.00918085	2.60525
pvalue2	CYP2U1	1.17337	0.932993	1.47567	0.17164	1.36695
pvalue2	NUDT7	0.836117	0.657162	1.0638	0.145224	-1.45661
pvalue2	THEM5	0.994564	0.643545	1.53705	0.980422	-0.0245399
pvalue2	THEM4	1.15664	0.907154	1.47473	0.24044	1.17389
pvalue2	PRKAB2	1.11307	0.723265	1.71296	0.626248	0.487015
pvalue2	SCD5	1.10437	0.906022	1.34613	0.325682	0.982848
pvalue2	HADHB	0.664153	0.372909	1.18286	0.164621	-1.3897
pvalue2	HADHA	1.07133	0.665598	1.7244	0.776611	0.283738
pvalue2	PTGDS	0.982258	0.890909	1.08297	0.71927	-0.359434
pvalue2	SLC22A5	1.33205	1.01339	1.75091	0.0398489	2.05531
pvalue2	TBXAS1	1.00092	0.80332	1.24713	0.993436	0.00822743
pvalue2	EHHADH	1.06951	0.7872	1.45307	0.667361	0.429772
pvalue2	CYP4F3	0.920377	0.769362	1.10103	0.364208	-0.907376
pvalue2	LTA4H	1.1914	0.935011	1.5181	0.156639	1.41647
pvalue2	CPT1A	1.46916	0.998651	2.16133	0.0508066	1.95311
pvalue2	CPT1C	1.84751	0.380363	8.9738	0.446518	0.761233
pvalue2	CPT2	1.30845	0.760921	2.24997	0.331019	0.972063
pvalue2	ALOXE3	1.77488	0.582494	5.40814	0.312845	1.00927
pvalue2	NDUFAB1	1.12322	0.725164	1.73979	0.602708	0.52051
pvalue2	CBR4	0.573207	0.359325	0.914399	0.0195162	-2.33552
pvalue2	CBR1	1.8809	1.45065	2.43875	1.86861e-06	4.76714
pvalue2	AMACR	0.851928	0.499067	1.45428	0.556972	-0.587344
pvalue2	PCCB	0.688939	0.402989	1.17779	0.173242	-1.36186
pvalue2	PCCA	1.07207	0.856462	1.34195	0.543562	0.607436
pvalue2	GPX1	1.54231	1.18039	2.0152	0.00149626	3.17541
pvalue2	GPX4	1.80033	1.2369	2.62042	0.00213986	3.0701
pvalue2	ALOX5	0.990772	0.884897	1.10931	0.872264	-0.160784
pvalue2	ALOX12	0.86534	0.584702	1.28067	0.469608	-0.723117
pvalue2	DPEP1	1.23561	1.00918	1.51285	0.0405202	2.04841
pvalue2	DPEP2	1.15776	0.888456	1.5087	0.278175	1.08443
pvalue2	ACADSB	0.73712	0.498084	1.09087	0.127242	-1.52507
pvalue2	SLC25A20	1.3404	0.716057	2.50912	0.359745	0.915852
pvalue2	PON3	0.123306	0.00388651	3.91211	0.235374	-1.18663
pvalue2	FASN	1.14589	0.858117	1.53017	0.356041	0.922935
pvalue2	SCP2	1.09111	0.695488	1.71179	0.704314	0.379504
pvalue2	MCEE	0.744306	0.444432	1.24652	0.261682	-1.12242
pvalue2	ALOX15B	1.02682	0.823804	1.27987	0.813817	0.235505
pvalue2	HACL1	0.591658	0.349809	1.00072	0.0503128	-1.9573
pvalue2	GCDH	0.800387	0.525771	1.21844	0.299043	-1.03849
pvalue2	CYP4F8	4.56695e-17	3.92833e-37	5309.38	0.110465	-1.59611
pvalue2	CYP4F2	0.674341	0.531268	0.855943	0.00120188	-3.23843
pvalue2	DBI	0.91572	0.703953	1.19119	0.511737	-0.656136
pvalue2	YOD1	1.08542	0.796452	1.47923	0.603775	0.51898
pvalue2	ACADS	1.49437	0.978049	2.28327	0.0632629	1.85734
pvalue2	ACADL	0.361158	0.00907556	14.3721	0.587907	-0.541871
pvalue2	ACADM	0.996543	0.655736	1.51448	0.987061	-0.0162178
pvalue2	CYP4F22	1.08854	0.70328	1.68486	0.703459	0.380655
pvalue2	CYP2A13	8.85799e-07	3.64763e-14	21.5109	0.108209	-1.60629
pvalue2	ACSL1	1.12444	0.960686	1.31611	0.144148	1.46052
pvalue2	ACSL6	0.760508	0.539733	1.07159	0.117638	-1.56477
pvalue2	ACSL5	2.11622	1.32011	3.39245	0.00184967	3.11337
pvalue2	ACSL3	1.33866	0.856768	2.09161	0.200188	1.28102
pvalue2	ACSL4	1.32161	0.917482	1.90376	0.134269	1.49748
pvalue2	SCD	1.21322	1.03152	1.42691	0.0195495	2.33488
pvalue2	DECR2	1.08902	0.761938	1.55651	0.639814	0.467959
pvalue2	ADH1C	12.9414	0.556264	301.081	0.110785	1.59468
pvalue2	PPARD	1.31759	1.00717	1.7237	0.0442108	2.01209
pvalue2	MCAT	1.04118	0.683855	1.58521	0.850754	0.188156
pvalue2	CYP2C9	1.74082	1.10121	2.75191	0.0176631	2.37261
pvalue2	CYP2C8	1.20309	0.957207	1.51213	0.112958	1.58503
pvalue2	PTGES2	1.39826	0.892744	2.19001	0.143096	1.46436
pvalue2	ECHS1	1.66722	1.12889	2.46226	0.0101888	2.56936
pvalue2	HPGD	1.00312	0.856256	1.17518	0.969209	0.0386007
pvalue2	PPT2	1.01504	0.690323	1.49251	0.939492	0.0759079
pvalue2	CYP4B1	1.24528e-05	5.88715e-14	2634.07	0.248223	-1.15468
pvalue2	ALOX15	0.786585	0.411092	1.50506	0.468399	-0.725087
pvalue2	PTGS1	1.2375	1.01488	1.50894	0.0352089	2.10595
pvalue2	ACSF2	1.76141	1.2011	2.58312	0.0037563	2.89793
pvalue2	ACSF3	1.74994	0.973636	3.14521	0.0613939	1.87065
pvalue2	DECR1	1.47975	0.926313	2.36386	0.10107	1.63969
pvalue2	CYP1A1	11.0501	0.885159	137.946	0.062146	1.86525
pvalue2	CYP1A2	9444.38	11.0552	8.06829e+06	0.00786868	2.65765
pvalue2	CYP2A7	1.24195	0.109978	14.025	0.86093	0.17519
pvalue2	ABCD1	1.44271	1.09316	1.90403	0.00962057	2.58918
pvalue2	ELOVL7	1.13582	0.926581	1.39231	0.22022	1.22594
pvalue2	ELOVL4	1.26102	0.248232	6.40594	0.77973	0.279671
pvalue2	ELOVL2	0.899001	0.489649	1.65058	0.731259	-0.343452
pvalue2	ELOVL3	1.07368	0.800942	1.43928	0.634472	0.475442
pvalue2	ELOVL1	1.98309	1.24667	3.15453	0.00384136	2.8909
pvalue2	PTGIS	1.43979	1.09618	1.89109	0.00879035	2.6201
pvalue2	ACOT12	1.00996	0.278549	3.6619	0.987968	0.0150801
pvalue2	ALOX5AP	1.13506	1.00783	1.27835	0.0367429	2.08861
pvalue2	ACSM3	0.889352	0.738777	1.07062	0.215345	-1.239
pvalue2	CYP2C19	1.47384	1.03758	2.09354	0.0303152	2.16595
pvalue2	ALDH7A1	0.737769	0.565876	0.961878	0.0246301	-2.24716
pvalue2	CYP4A22	0.892065	0.137577	5.78424	0.904679	-0.119752
pvalue2	HSD17B4	0.821965	0.549119	1.23038	0.340787	-0.952612
pvalue2	ACADVL	1.25571	0.875361	1.80133	0.216136	1.23687
pvalue2	HSD17B12	0.988346	0.686306	1.42331	0.949767	-0.062999
pvalue2	GPX2	0.802577	0.540983	1.19067	0.274476	-1.09281
pvalue2	RXRA	1.15714	0.932911	1.43527	0.184158	1.32806
pvalue2	ALDH9A1	1.0015	0.591537	1.69558	0.99555	0.00557696
pvalue2	ACOT9	1.66542	1.18023	2.35006	0.00369461	2.90312
pvalue2	PCTP	1.15558	0.827157	1.61441	0.396644	0.84763
pvalue2	HAO2	0.0523371	2.04522e-05	133.93	0.46124	-0.736806
pvalue2	ABCC1	1.16841	0.867384	1.5739	0.305855	1.02396
pvalue2	PTGES3	0.793473	0.474891	1.32578	0.377092	-0.883267
pvalue2	FAAH	1.223	0.996683	1.50071	0.0538371	1.92814
