# Supplementary material for: Construction and validation of a fatty acid metabolism risk signature for predicting prognosis in acute myeloid leukemia
Source: BMC Genom Data. 2022 Dec 22;23:85. doi: 10.1186/s12863-022-01099-x (PMC9784255; doi:10.1186/s12863-022-01099-x)
Supplement: Supplementary file 3 — Additional file 3: Supplementary Table 2. Thirty-seven genes associated with prognosis in AML. [file 12863_2022_1099_MOESM3_ESM.xlsx]

## Sheet: 工作表1
Supplementary table 2 Thirty-seven genes associated with prognosis in AML
colname	coxph		HR	low95	high95	p-value	z-score
pvalue2	MLYCD	-1.08974	0.336302	0.198461	0.569881	5.12928e-05	-4.04966
pvalue2	PRKAG2	-0.589015	0.554874	0.332769	0.925221	0.0239518	-2.2579
pvalue2	CYP4F11	-0.580065	0.559862	0.352801	0.888447	0.0138171	-2.46198
pvalue2	CBR4	-0.556508	0.573207	0.359325	0.914399	0.0195162	-2.33552
pvalue2	ACOT13	-0.479589	0.619038	0.386694	0.990985	0.0457507	-1.99769
pvalue2	CYP4F2	-0.39402	0.674341	0.531268	0.855943	0.00120188	-3.23843
pvalue2	ALDH7A1	-0.304124	0.737769	0.565876	0.961878	0.0246301	-2.24716
pvalue2	SLC27A2	-0.210019	0.810569	0.662524	0.991694	0.041249	-2.04102
pvalue2	ALOX5AP	0.126687	1.13506	1.00783	1.27835	0.0367429	2.08861
pvalue2	SCD	0.193274	1.21322	1.03152	1.42691	0.0195495	2.33488
pvalue2	DPEP1	0.211566	1.23561	1.00918	1.51285	0.0405202	2.04841
pvalue2	PTGS1	0.213091	1.2375	1.01488	1.50894	0.0352089	2.10595
pvalue2	OLAH	0.262462	1.30013	1.03514	1.63295	0.0240114	2.25695
pvalue2	PPARD	0.275808	1.31759	1.00717	1.7237	0.0442108	2.01209
pvalue2	SLC22A5	0.286718	1.33205	1.01339	1.75091	0.0398489	2.05531
pvalue2	SLC25A1	0.299403	1.34905	1.05765	1.72074	0.0158903	2.41143
pvalue2	PTGIS	0.364495	1.43979	1.09618	1.89109	0.00879035	2.6201
pvalue2	ABCD1	0.366522	1.44271	1.09316	1.90403	0.00962057	2.58918
pvalue2	FADS1	0.367684	1.44439	1.09527	1.90477	0.00919714	2.60464
pvalue2	CYP2C19	0.387872	1.47384	1.03758	2.09354	0.0303152	2.16595
pvalue2	MAPKAPK2	0.407341	1.50282	1.10616	2.04171	0.00918085	2.60525
pvalue2	GPX1	0.433284	1.54231	1.18039	2.0152	0.00149626	3.17541
pvalue2	CPT1B	0.465405	1.59266	1.12788	2.24897	0.00820554	2.64349
pvalue2	PLA2G4A	0.473538	1.60566	1.29089	1.9972	2.10563e-05	4.25339
pvalue2	ACOT2	0.483398	1.62158	1.11028	2.36832	0.0123742	2.50129
pvalue2	ACBD4	0.48807	1.62917	1.01676	2.61045	0.0424528	2.02905
pvalue2	ACOT9	0.510076	1.66542	1.18023	2.35006	0.00369461	2.90312
pvalue2	ECHS1	0.511157	1.66722	1.12889	2.46226	0.0101888	2.56936
pvalue2	ACOT7	0.537608	1.71191	1.24932	2.34577	0.000822841	3.34499
pvalue2	CYP2C9	0.554355	1.74082	1.10121	2.75191	0.0176631	2.37261
pvalue2	ACSF2	0.566116	1.76141	1.2011	2.58312	0.0037563	2.89793
pvalue2	GPX4	0.58797	1.80033	1.2369	2.62042	0.00213986	3.0701
pvalue2	CBR1	0.631749	1.8809	1.45065	2.43875	1.86861e-06	4.76714
pvalue2	ELOVL1	0.684657	1.98309	1.24667	3.15453	0.00384136	2.8909
pvalue2	ACSL5	0.749634	2.11622	1.32011	3.39245	0.00184967	3.11337
pvalue2	ACOT1	0.804825	2.2363	1.17882	4.24243	0.0137576	2.46353
pvalue2	CYP1A2	9.15318	9444.38	11.0552	8.06829e+06	0.00786868	2.65765
