# Supplementary material for: Construction and validation of a fatty acid metabolism risk signature for predicting prognosis in acute myeloid leukemia
Source: BMC Genom Data. 2022 Dec 22;23:85. doi: 10.1186/s12863-022-01099-x (PMC9784255; doi:10.1186/s12863-022-01099-x)
Supplement: Supplementary file 4 — Additional file 4: Supplemetary Table 3. The genes closely correlated with the FA score (R>=0.5) in the TCGA database. [file 12863_2022_1099_MOESM4_ESM.xlsx]

## Sheet: 工作表1
Supplemetary table 3 The genes closely correlated with the FA score (R>=0.5) in the TCGA database
R>=0.5
PMM1
ITGAX
ITGAL
ABHD11
GRINA
TMEM38B
ATP6V0E2
RAC2
HOXA10
LPCAT3
PPPDE2
CHCHD10
AKAP7
CDK18
UCP2
EPB41L2
NDUFS2
LOC100271722
CPNE8
HCLS1
CD300LB
UNC93B1
NDFIP1
IL12RB1
HOXA9
SERPINB6
RINL
IL15RA
PLA2G4A
ARAP1
HMHA1
C7orf50
TNFRSF1B
PTPN1
METTL7B
EHBP1L1
KCTD17
LRP10
GCHFR
PAK1
C10orf54
PPA1
SIPA1
FBXW4
PPP2R4
AKR1B1
DTD1
ARHGAP4
POLR2E
KIAA1949
ECHDC3
UBXN11
BCKDK
HOXA7
IRAK1
PPP1R7
C21orf70
TFEB
FERMT3
JPH4
RHOBTB2
TGFB1
C6orf108
ETS2
CARD10
RHBDF2
KCNMB1
SFXN3
TCTA
ITPK1
COMTD1
SEPW1
PARP3
BATF
TOMM40L
TICAM1
POLD4
KIF16B
BAK1
LILRB2
SIGMAR1
HLA-DMA
CD300A
MFNG
AGPAT3
AIFM2
PLXNB2
SDHA
SDHB
RNPEPL1
PNPLA6
ANXA4
VDR
ZFYVE19
C6orf129
PRDX4
CBR1
FIBP
CYTH4
CCND3
EI24
HTATIP2
ITGB2
CSK
UNC119
TNNI2
LSM4
DOK2
ASB2
STK32C
CD37
ACSL5
ACO2
APOBEC3C
NUP210
WAS
LIPA
TTYH3
DUSP7
FLOT1
PEA15
VNN1
MED29
CSRP1
HOXA5
PARVB
MVP
RELL2
LILRA1
TNS3
MEIS1
MTFP1
PSMF1
TRAP1
RGS10
