# Supplementary material for: Construction and validation of a fatty acid metabolism risk signature for predicting prognosis in acute myeloid leukemia
Source: BMC Genom Data. 2022 Dec 22;23:85. doi: 10.1186/s12863-022-01099-x (PMC9784255; doi:10.1186/s12863-022-01099-x)
Supplement: Supplementary file 5 — Additional file 5: SupplemetaryTable 4. The genes closely correlated with the FA score (R>=0.5) in the VIZOME database. [file 12863_2022_1099_MOESM5_ESM.xlsx]

## Sheet: 工作表1
Supplemetary table 4 The genes closely correlated with the FA score (R>=0.5) in the VIZOME database
R>=0.5
SLC25A1
CD79B
RHOBTB2
UQCRC1
PPP5C
POLA2
COX15
TSSC1
RAB27B
PSMA4
PARP3
AIFM2
FAM120A
AKR7A2
C4orf27
ISOC2
ADCK1
FAR2
WDR18
IARS2
IFI35
HSD17B10
SDHA
ACAT1
SLC46A1
EXOSC5
SLC25A43
EPB41L2
MEF2C
ME2
GSTP1
AKR1B1
MGST2
PSMC5
COQ9
FKBP1A
KIF16B
SPG21
FH
JPH4
XYLB
TMEM38B
ATP5D
POLR2E
DDT
MFNG
TTLL12
SAMM50
KIAA0930
KCTD17
ACO2
DESI1
PSMB5
PSME2
GSS
COG4
STUB1
DNAJA3
PYCARD
BCKDK
DECR1
ERCC2
PLEKHJ1
RNASEH2A
ARMC6
HIBADH
ABHD11
LIPA
PNPO
GALK1
TMEM97
NDUFC1
HTATIP2
ELP4
DCPS
PRPF19
NDUFS8
OAS2
COPS7A
USP5
LPCAT3
VNN1
DNPH1
NNT
TIMMDC1
SERPINI2
WNT6
PPP1R7
PARK7
WDR77
HDAC1
LAMTOR2
SRM
PLA2G4A
AGMAT
CDK18
IPO13
AKR1A1
PRDX1
DARS2
AKAP7
FAM86A
PPP2R4
NDUFA8
NEK9
LRP11
AKAP1
CISD1
PRDX4
NLN
ATPAF1
PEPD
SERPINB6
SLC25A19
EML2
TRAP1
ECHS1
IRF5
MRPS12
TXNDC17
BST2
MRPL34
LSM4
C16orf13
UBA1
ULBP3
ACLY
NDFIP1
MCCC2
CC2D1A
NUP210
RPA1
DPH2
ADCK2
KHDC1
PRADC1
TNS3
RTP4
UQCC2
KHK
TMEM180
ATIC
UBL7
HADH
UNC45A
TLDC1
PFKL
MVB12A
GEMIN7
CARM1
PSMA5
MRPL24
SNAPIN
PARP1
ECE2
NDUFS6
PCYOX1L
RMND5B
PROSC
ERLIN2
LACTB2
SIGMAR1
GLUD1
PAOX
PAK1
EI24
TMEM218
CCT5
QDPR
GPD1L
TMEM87B
CYP2U1
TYSND1
AIFM1
PDE6D
DHRS4
DUSP23
NDUFS2
ATP5G1
CBR1
PSMD4
ATP13A2
LYPD5
C21orf33
FAM207A
RUSC1
FAM189B
TONSL
FDXR
PRPSAP1
ALDH16A1
POLR3K
SNRNP25
CLPB
RPS6KA4
C1orf123
TMCO4
PMVK
APOA1BP
CCT3
SUCLG1
ABHD6
APEH
MON1A
TEX264
TMEM144
HEATR2
CDK5
KDM1B
CRYL1
COMTD1
PRDX3
ENOX2
STK32C
ZFYVE19
SPINT1
PCBD1
TRIM44
IDH3A
FAM96A
YWHAB
PHB
ACSF2
SLC27A4
ENDOG
POP5
MFSD3
NUDT8
AHCYL1
CHTF8
STRA13
ASPSCR1
PUSL1
C14orf142
METTL7B
PAQR8
ATP6V0E2
FIBP
PPP1CA
LRRC20
COQ2
ZHX3
WBSCR16
WDR49
C19orf70
RUVBL1
TPRN
SSNA1
LMNB2
PUS1
SLC25A22
NDUFAF3
COX14
PARP10
C17orf62
SEPW1
CIITA
PPA1
SCRIB
MRPL14
ACBD4
C21orf67
CHEK2
NUDT14
HDDC3
SAPCD2
PPP1CC
DHRS4L2
RINL
PARVB
ZNF252P
ANXA4
ACSL5
TMEM229B
CCDC167
PFDN6
TAPSAR1
PSMB8
C11orf83
CHKB-AS1
SMIM11
SIPA1
ARL2
NCKIPSD
MYCBP
SEPW1P
RPS10P7
RP11-134G8
FAM96AP2
PSME2P2
LYPLA2P1
FAM207BP
CISD3
LINC00899
FHP1
FAM203A
C9orf69
PSMB9
APOBEC3C
ZBED5-AS1
SRP14-AS1
RP11-815N9
PDCD6
CTC-308K20
AC022182
RP11-396F22
FOXN3-AS1
MRPL12
RP11-162A12
CTD-3193O13
RP11-395A13
