# Supplementary material for: Construction and validation of a fatty acid metabolism risk signature for predicting prognosis in acute myeloid leukemia
Source: BMC Genom Data. 2022 Dec 22;23:85. doi: 10.1186/s12863-022-01099-x (PMC9784255; doi:10.1186/s12863-022-01099-x)
Supplement: Supplementary file 6 — Additional file 6: SupplementaryTable 5. Differentially expressed genes (upregulated in the high-risk group) inthe TCGA database. [file 12863_2022_1099_MOESM6_ESM.xlsx]

## Sheet: 工作表1
Supplementary table 5 Differentially expressed genes (upregulated in the high-risk group) in the TCGA database
LogFC>0.6
HOXA9
HOXA5
PPBP
HOXA7
CPNE8
HOXA10
PF4
HOXA6
THBS1
METTL7B
MPEG1
HOXB3
VNN1
S100A9
LILRB4
FGR
S100A8
HOXA3
HOXB4
HOXB2
MEIS1
IFI30
LILRB2
SDPR
SORT1
HOXB5
CX3CR1
HK3
KLF4
ITGB3
ALDH1A1
NRGN
LGALS1
SEL1L3
ITGAX
ANXA5
MAFB
NAPSB
CCL23
PRDM16
MS4A6A
HNMT
CD14
NGFRAP1
CD163
CD300LB
CPVL
LDLRAD3
BASP1
HOXB6
RAB31
ST14
H2AFY2
C1QA
CD36
SPINK2
ALOX5AP
CD4
HOXA4
C10orf54
NCF2
IL1RN
IGF2R
CD300C
TNFRSF1B
C5AR1
CD1D
PBX3
S100A12
IRF8
VCAN
TNFAIP2
S100A6
FGD2
TNNI2
PRKAR2B
MYOF
ITGB2
CTSL1
NKX2-3
AMICA1
LRRC25
CRIP1
LILRA5
PLD4
LOC100271722
ITGAM
PLA2G4A
GPR56
HMOX1
CBR1
LST1
LILRA1
FCN1
SAMHD1
VNN2
LAPTM4B
WBP5
RBM47
SERPINB2
DOCK1
RAB34
TNS3
LILRA6
TLR8
SECTM1
SYTL4
FCER1A
SLC15A3
CA2
RAB27B
NDFIP1
BCL2A1
CCL5
HLA-DRB1
LSP1
SLC8A1
CDA
HLA-DRA
EIF1AY
MMRN1
KCTD12
DOK2
HCK
LILRB3
KIAA0125
MEFV
ZNF385A
PTAFR
C2
MPV17L
HLA-DQB1
C1QB
FLJ42875
VDR
ITGA2B
HLA-DRB6
MS4A4A
CES1
LGALS3BP
GPR124
ZNF532
HNRPLL
MARCKS
SCRN1
SOCS2
GATA1
C1QC
CYTH4
SUCLG2
LMNA
EPB41L2
BST2
FPR1
CD93
NCF1
FCER1G
HTRA3
OLFML2A
RGS10
RNASE6
HLA-DRB5
AKR1B1
FBP1
FGL2
CDC42EP3
IL2RA
FAM127A
C20orf118
TUBA4A
CTSD
SGMS2
HLA-DPA1
CCR1
MANSC1
MYO7A
SCHIP1
LGALS2
EPB41L3
TFEB
BEX2
SCPEP1
CLEC7A
CHCHD10
FXYD6
LY86
VENTX
CTSH
KCNQ1
ST8SIA6
ABI3
HTR1F
NLRP12
EMR1
SFXN3
LILRB1
GPR126
FAM198B
ITGA7
TYMP
GGT1
VWF
BAG3
EPSTI1
ROBO3
C6orf25
DDIT4
C10orf128
SDSL
LILRA3
NCF1C
PPA1
RHAG
SERINC2
CD74
SLC2A5
S100A4
BEX1
HLA-DPB1
CD180
DPPA4
LRP1
SPATS2L
ITGB7
ITGAL
SH3TC1
STARD8
SLC40A1
PDK4
CD300A
MYCT1
SIGLEC9
IFI27L2
UNC93B1
CD86
SLC43A2
C17orf55
CPM
TNFSF12
TREM1
PRDX4
CLU
LDLR
ATP6V0E2
HLA-DMA
PMM1
CD52
CYP27A1
CLIC2
CCR2
SIRPB1
MVP
GALM
NINJ1
ST6GALNAC4
ADAM8
BCL2L11
PARVB
CDK18
ARHGAP22
CCDC88B
OAS1
C1orf162
TSPAN32
DHRS9
PLBD2
PIK3R2
SERPINB6
PECAM1
CD300LF
PTP4A3
MX1
LRG1
RECK
SLC7A7
C1orf54
TSPO
HTR7
SELPLG
VWA5A
CEBPB
FCGR3A
CD68
SUSD3
LGALS3
MT1E
ZNF503
SIGLEC7
FAM129B
NRG4
PPM1M
TRIB1
KCTD17
IGJ
KCNMB1
COL5A1
CHST15
AGPAT9
CSF2RB
LAT2
ATP13A2
BLVRB
SIRPD
ALDOC
SCUBE1
KCNE1
IL12RB1
C10orf140
ADAP2
CCND3
CDC42EP1
SRC
TIMP3
C10orf114
FLOT1
CES4A
SLC37A2
PRKCD
MPP7
SMPDL3A
ARHGAP4
PLEC
TLR5
MX2
AP1S3
DNAJA4
SPINT2
HTATIP2
AKAP7
TMEM38B
POU2F2
CNNM1
CASP1
RASGRP4
ABCA7
TPM1
WDR49
ARHGEF10L
KLRG1
CXCR2
RNASE1
ABHD11
PRSS2
TRPS1
NELF
PTK2
APOC1
NCF1B
PRR7
TNFSF12-TNFSF13
CMTM5
SLC2A9
CYP7B1
SLC9A9
SELP
SLC29A2
PHACTR3
KIF16B
SLITRK5
FAM127B
PARP3
CD37
ANKRD9
MFSD2A
IL12RB2
C19orf38
HK1
SAGE1
PEAR1
BLNK
TRIP6
OAS2
MICAL1
AIFM3
CSRP1
SNX10
CXCR2P1
LFNG
TBC1D12
SKAP2
RASSF4
MALL
NYNRIN
AGPAT3
OPTN
PPFIBP2
HLX
TRIM32
SLA
KCNC3
ECHDC3
TCIRG1
GPBAR1
BEND4
SIGLEC1
TMEM121
HOXB7
ADAP1
COTL1
UNC119
GRINA
KCNH2
PSAT1
C17orf87
MBOAT2
SCD
ETS2
C7orf50
GZMB
NEURL
STX11
PTGS1
CD109
TNFSF13
SPINT1
FTH1
CALCRL
SERPINI2
TMEM144
IFI27
ATP6V0A1
ZNF334
RXRA
COMTD1
SIGLEC12
AGTRAP
RELL2
HIP1
LY6G6F
SPRED2
PPDPF
NAGA
PHGDH
C6orf108
C20orf54
MTFP1
PAK1
TRPM4
PLD3
CHRDL1
HPSE
BAI1
PI4K2A
PPPDE2
AK1
TMEM14A
NRBP2
EMR4P
CPNE3
RHBDF2
RINL
UBXN11
IER3
TREML2
PAWR
UGGT2
GNGT2
CGREF1
PGCP
TMEM105
EPOR
NINJ2
HOXA2
OASL
SARM1
TMEM163
SIGMAR1
IL1R2
TGM2
SH3BP4
TUBG2
CARD16
AIFM2
CCDC48
LIPA
UCP2
WHAMML1
SLC46A1
ZBTB38
RTN2
LILRA2
PRKCDBP
DTD1
F12
