# Supplementary material for: Construction and validation of a fatty acid metabolism risk signature for predicting prognosis in acute myeloid leukemia
Source: BMC Genom Data. 2022 Dec 22;23:85. doi: 10.1186/s12863-022-01099-x (PMC9784255; doi:10.1186/s12863-022-01099-x)
Supplement: Supplementary file 7 — Additional file 7: Supplementary Table 6. Differentially expressed genes (upregulated in the high-risk group) inthe VIZOME database. [file 12863_2022_1099_MOESM7_ESM.xlsx]

## Sheet: 工作表1
Supplementary table 6 Differentially expressed genes (upregulated in the high-risk group) in the VIZOME database
LogFC>0.7
HOXA9
HOXA7
HOXA10
MEIS1
HOXA3
OLFML2A
CPNE8
HOXB3
LINC00899
METTL7B
VNN1
PAQR8
HOXA5
CX3CR1
DOCK1
GPR124
CD180
EPB41L2
HOXB6
HOXA10-AS
SAMHD1
HOXA6
PRDM16
FGD2
CASC10
HOXB4
CBR1
MMRN1
NYNRIN
ST8SIA6
LILRB4
TNS3
WDR49
MEF2C
PHACTR3
SKIDA1
DPYSL2
IGSF10
KIF16B
MYOF
CD36
GIMAP8
CCL23
MARVELD1
ARHGAP22
VWF
AP001053.11
SPINK2
CDK18
PLA2G4A
HOXB-AS3
H2AFY2
SYTL4
HOXB5
FLT3
RXFP1
SPATS2L
SEL1L3
IDH1
CD109
KIAA0125
LY86
OAS2
RAB27B
NKX2-3
LILRA1
MS4A6A
ZNF532
HTR7
PRICKLE1
VCAN
SLC8A1
ITGA7
EFCC1
SERPINI2
PRICKLE4
LINC00982
KIF26B
SCIMP
C2
PDZD7
SDSL
TMEM229B
CSPG4
LRP11
SLITRK4
PLD4
HNMT
NEURL1B
NAPSB
PRDX1
ARHGEF10L
AL122127.25
CTD-2231E14.8
MAP7
KIAA1462
IL12RB2
SCUBE1
RP11-26F2.1
RHOBTB2
HIP1
TLR5
TRPM4
SLC52A3
CALCRL
CLSTN2
COL5A1
SPON1
AMICA1
MYO7A
MS4A4A
CACNA2D4
CD79B
NRG4
SH3TC2
SPINT1
RECK
GIMAP6
JPH4
RBPMS
LINC00482
HTR1F
NDFIP1
TNFSF4
MPEG1
CD276
C9orf139
SIGLEC12
LDLRAD3
NHSL2
MPV17L
CPNE7
OAS1
NLN
ZNF594
CD4
LDLRAD2
TMCC1-AS1
PNPO
MGST2
BST2
CACNB1
IL2RA
SLC15A2
GPR162
ANGPT1
PIEZO2
SLC46A1
PARP3
CAMK1
SLC27A4
SLC9A3R2
IL12A-AS1
MAGEF1
DNMT3B
TMEM144
PBX3
CHST13
PDGFD
SLC37A2
CSF1R
AKAP7
BLNK
SLC39A14
CCR2
SIGLEC17P
FUT7
SCAMP5
RPP25
2021-03-01
AC011841.1
LRRC63
ATP6V0E2
SLC2A5
UST
DYNLL1
TPPP3
HLA-DRB5
HOXB2
RP11-229P13.20
FAM83G
SCHIP1
C10orf128
FGL2
FLNB
SOCS2
PTK2
CD1D
POU2F2
MSL3P1
PCCA
COL8A2
ALDH1B1
AC093627.10
IRF8
MFSD3
NDRG2
BMP8B
ST14
RBFOX2
CIITA
PRKAR2B
TFEB
GIMAP1
CLCN5
DARS2
PROM1
KCTD17
ZNF334
GPR114
CCDC136
TNFAIP8L2
TMEM14A
MPZL2
SLC44A1
TUBG2
HLA-DRB1
SLC2A9
CYFIP1
GPR56
EDA2R
LCT
CES1
LRRC20
FHL1
KCTD12
GVINP1
MON1A
NUP210
P2RX7
SLC25A19
MYCBPAP
CD3EAP
CPVL
MINA
SAPCD2
MS4A14
PTP4A3
FAM198B
AP001007.1
PANK1
IPO13
EHD2
LINC01150
CTTNBP2NL
RP11-129J12.2
GAS6
LACTB2
SELPLG
RP11-84C10.2
RUVBL1
C11orf63
EHHADH
AIFM2
NAGA
CD300C
AC022182.3
PCYOX1L
PDE7B
PTK6
ATP13A2
C1QA
GABBR1
AIFM3
AJ006998.2
ACSF2
SUCLG2
NFE2L3
ROBO3
LGALS1
UBTD2
IQSEC2
CYP4V2
NR6A1
FAM92A1
NDUFA8
SARM1
RASSF4
STAC3
AC011899.9
FASTKD1
KIAA0930
FOXRED2
BPNT1
AGPAT3
SCARB1
RP11-588K22.2
FLJ27365
ZNF252P
HTRA3
GNAI1
MRM1
SLC29A3
ICMT
RMND5B
RP11-366L20.2
SOCS2-AS1
RPP40
RP11-1055B8.4
ROBO4
RWDD2B
ENPP2
ABHD6
CNNM1
STK32C
MS4A4E
RAPGEF3
TLR8
FAM124B
FDXR
NQO1
KIAA1598
ENG
RHPN1
SFXN3
BRI3BP
GLCE
TAPSAR1
CIDEB
HN1L
SPECC1
RPS10P7
NTHL1
RAB34
CYP2U1
ANXA4
DHCR24
SIGMAR1
CDH23
RP11-1055B8.7
LILRB1
CAD
PARP1
NRBP2
ERMP1
TMEM105
NIPAL2
RP1-249H1.4
PYCARD
PDK2
NR1I2
GNPDA1
RP4-592A1.2
COA3
RINL
GLIPR1
FAM86A
HDAC9
ECM1
SKAP2
SLC38A10
C2orf43
IRF5
ASAP2
S100A16
TTLL1
ADAMTSL4
TLR7
RELL2
ISOC2
MMACHC
EMILIN1
AC004540.5
HEYL
SH3BP4
SLC25A20
PSMG3-AS1
GPR55
ALDH3A2
PLD3
MRPL24
C9orf64
TIMMDC1
PROSC
DCAF7
EPB41L3
ABHD15
ACY3
HSPB1
ANKLE1
CAPN5
SCD5
TLDC1
ANKEF1
TJP2
AF064858.8
NUDT14
FADS1
HVCN1
CBX1
RNASE6
FAM213A
RNF170
VWA5A
HCP5
TONSL
METTL13
TP53
CCR5
SORBS3
AKR7A2
NUDT8
ZDHHC16
FAM118B
MMP15
MAP3K12
PALLD
RXRA
PCDH12
INTS3
PCBD1
HOXB7
FAM65B
CGREF1
AK2
CD300LB
HTATIP2
MCCC2
SLC1A3
OPRL1
CCDC113
GALNT12
PRDX4
VKORC1L1
RPS6KA4
FAM109B
UQCC2
DNAJA3
CSRP2BP
BAIAP2-AS1
IGHM
HLA-DRA
KCNC3
AKAP1
NEXN
AFMID
ADCY7
CTD-2306M10.1
C9orf69
ZFP3
B3GNT8
SATB2
PTER
HPDL
SYT17
MAP3K6
CD70
BCS1L
ERCC2
SORT1
HLA-DPA1
GALK1
ADPRH
SAGE1
TET1
DPAGT1
THEM6
GUCY1A3
SRP14-AS1
ITPRIPL2
SLC25A43
AHNAK
FKBP9
ZNF404
ACAT1
LFNG
TNFSF13B
ARL10
LAT2
EXOSC5
OPN3
TYSND1
C10orf10
SMIM14
AP003774.4
HCG11
